# Supplementary material for: The Bdkrb2 gene family provides a novel view of viviparity adaptation in Sebastes schlegelii
Source: BMC Ecol Evol. 2021 Mar 17;21:44. doi: 10.1186/s12862-021-01774-0 (PMC7968187; doi:10.1186/s12862-021-01774-0)
Supplement: Supplementary file 9 — Additional file 9. Table S3. Expression levels (TPM; Transcripts Per Million) of metioned genes in different tissues of black rockfish. The prefix C indicated for connective tissue rich in blood vessels covering the egg membrane and E for embryos and O for ovarian wall. Arabic numerals represent different stages. 1, prefertilization; 2, 1-cell; 3, 8-cells; 4, 16-cells; 5, gastrula stage; 6, 8-somites stage; 7, tailbud stage; 8, pre-hatching; 9, hatching. [file 12862_2021_1774_MOESM9_ESM.xlsx]

## Sheet: Sheet1
	Swissprot	KEGG	GO	C-1	C-2	C-3	C-4	C-5	C-6-1	C-6-2	C-7	C-8	C-9-1	C-9-2	C-9-3	E-6-1-1	E-6-1-2	E-6-1-3	E-9-1	E-9-2	E-9-3	O-1	O-2	O-3	O-4	O-5	O-6-1	O-6-2	O-7	O-8	O-9-1	O-9-2	O-9-3
Ssc_10000276	Q3UHC7/0.0/ DAB2P_MOUSE Disabled homolog 2-interacting protein OS=Mus musculus GN=Dab2ip PE=1 SV=1	mze:101464010/0.0/disabled homolog 2-interacting protein; K19901 disabled homolog 2-interacting protein	biological_process:GO:0008285//negative regulation of cell proliferation;GO:0016525//negative regulation of angiogenesis;GO:0030948//negative regulation of vascular endothelial growth factor receptor signaling pathway;GO:0038026//reelin-mediated signaling pathway;GO:0043065//positive regulation of apoptotic process;GO:0043087//regulation of GTPase activity;molecular_function:GO:0005096//GTPase ac…	3.0424	4.58339	5.1901	5.05189	1.77208	1.78122	2.20346	1.65054	1.90148	3.62356	2.12276	5.22941	3.50178	3.67126	2.38942	13.3317	16.0615	17.0176	0.395643	3.48799	1.82402	0.496017	0.30392	1.66922	0.454867	0.668248	0.0396133	4.38694	2.53711	0.611714
Ssc_10001348	P25106/1e-141/ ACKR3_HUMAN Atypical chemokine receptor 3 OS=Homo sapiens GN=ACKR3 PE=1 SV=3	lcf:108881130/0.0/ackr3; atypical chemokine receptor 3; K04304 C-X-C chemokine receptor type 7	biological_process:GO:0001525//angiogenesis;GO:0001570//vasculogenesis;GO:0006935//chemotaxis;GO:0007186//G-protein coupled receptor signaling pathway;GO:0070098//chemokine-mediated signaling pathway;cellular_component:GO:0016021//integral component of membrane;molecular_function:GO:0004930//G-protein coupled receptor activity;GO:0015026//coreceptor activity;	0.356484	0.748705	0.467976	0.260751	0.580912	0.296499	0.369021	0.1935	0.788081	0.423526	0.346454	0.490946	1.88606	1.26316	1.39851	0.923637	0.459619	0.729158	0.536167	0.382534	0.275913	0.0269721	0.173803	0.142843	0.128957	0.295204	0.608075	0.724526	0.647703	0.523077
Ssc_10002495	Q90WY5/0.0/ ADA2B_DANRE Alpha-2B adrenergic receptor OS=Danio rerio GN=adra2b PE=3 SV=1	lcf:108895898/0.0/alpha-2B adrenergic receptor-like; K04139 adrenergic receptor alpha-2B	biological_process:GO:0006940//regulation of smooth muscle contraction;GO:0007186//G-protein coupled receptor signaling pathway;GO:0019229//regulation of vasoconstriction;GO:0030168//platelet activation;cellular_component:GO:0016021//integral component of membrane;molecular_function:GO:0004930//G-protein coupled receptor activity;GO:0004935//adrenergic receptor activity;GO:0004938//alpha2-adrener…	0.636501	2.04061	1.07399	2.31591	0.404139	0.571527	0.724309	0.60247	0.208097	0.175427	0.384225	0.17711	0.309872	0.27172	0.302523	1.32158	2.75364	2.07856	0	0.226969	0.091154	0.0207962	0.0446446	0.276133	0	0.0455067	0	0	0.249185	0.0335376
Ssc_10002795	Q6GMN2/0.0/ BAIP2_RAT Brain-specific angiogenesis inhibitor 1-associated protein 2 OS=Rattus norvegicus GN=Baiap2 PE=1 SV=1	lcf:108876847/0.0/brain-specific angiogenesis inhibitor 1-associated protein 2-like isoform X1; K05627 BAI1-associated protein 2	biological_process:GO:0007009//plasma membrane organization;GO:0032956//regulation of actin cytoskeleton organization;molecular_function:GO:0005515//protein binding;GO:0008093//cytoskeletal adaptor activity;	8.7196	11.8534	6.59653	8.48138	7.04174	4.21439	10.1388	6.85675	8.15846	8.01085	5.14938	4.89572	1.01239	0.983875	0.68314	2.1863	2.98569	3.15423	4.0966	5.52535	3.53484	3.92259	3.95382	4.45765	3.24389	3.78987	6.54496	8.06783	11.5091	2.54003
Ssc_10002800	Q90WY5/0.0/ ADA2B_DANRE Alpha-2B adrenergic receptor OS=Danio rerio GN=adra2b PE=3 SV=1	lcf:108895898/0.0/alpha-2B adrenergic receptor-like; K04139 adrenergic receptor alpha-2B	biological_process:GO:0006940//regulation of smooth muscle contraction;GO:0007186//G-protein coupled receptor signaling pathway;GO:0019229//regulation of vasoconstriction;GO:0030168//platelet activation;cellular_component:GO:0016021//integral component of membrane;molecular_function:GO:0004930//G-protein coupled receptor activity;GO:0004935//adrenergic receptor activity;GO:0004938//alpha2-adrener…	0.250157	1.05002	0.465024	1.16124	0.0620052	0.333988	0.124933	0.139622	0	4.86e-10	0	0.403448	0.141738	0.0824097	0	1.27705	1.04972	1.34113	0	0.296011	0	0	3.43e-10	0.159698	0.209312	3.55e-10	0	0.131039	0	0
Ssc_10002957	P34969/0.0/ 5HT7R_HUMAN 5-hydroxytryptamine receptor 7 OS=Homo sapiens GN=HTR7 PE=1 SV=2	lcf:108872880/0.0/htr7; 5-hydroxytryptamine receptor 7; K04163 5-hydroxytryptamine receptor 7	biological_process:GO:0006939//smooth muscle contraction;GO:0007186//G-protein coupled receptor signaling pathway;GO:0007268//synaptic transmission;GO:0007623//circadian rhythm;GO:0042310//vasoconstriction;cellular_component:GO:0016021//integral component of membrane;molecular_function:GO:0004930//G-protein coupled receptor activity;GO:0004993//serotonin receptor activity;	2.50367	2.79315	1.86122	2.38392	4.19765	1.58071	3.09719	3.80963	3.79193	7.75962	1.87281	3.69598	0.664604	1.16482	0.521608	6.08338	3.91387	4.99686	1.68878	0.883605	2.20417	0.743665	1.11758	2.53695	0.557218	3.6964	1.05112	9.22672	3.0273	1.23375
Ssc_10003317	P19998/4e-16/ EDN3_RABIT Endothelin-3 (Fragment) OS=Oryctolagus cuniculus GN=EDN3 PE=3 SV=1	mze:101480896/3e-32/edn3; endothelin 3; K05227 endothelin-3	biological_process:GO:0019229//regulation of vasoconstriction;cellular_component:GO:0005576//extracellular region;	0	0	0	0	0	0.184571	0.510137	0	0.185878	0	0.349131	1.00236	0	0	0	2.04607	1.62331	0.219128	0.362845	0.412804	0	0.432643	0.235668	0.168944	0	1.19646	0.527463	0	0	4.45636
Ssc_10003586	Q9R1E6/0.0/ ENPP2_MOUSE Ectonucleotide pyrophosphatase/phosphodiesterase family member 2 OS=Mus musculus GN=Enpp2 PE=1 SV=3	lcf:108887583/0.0/ectonucleotide pyrophosphatase/phosphodiesterase family member 2-like; K01122 ectonucleotide pyrophosphatase/phosphodiesterase family member 2 [EC:3.1.4.39]	biological_process:GO:0006935//chemotaxis;GO:0006955//immune response;GO:0030334//regulation of cell migration;GO:0045765//regulation of angiogenesis;molecular_function:GO:0003676//nucleic acid binding;GO:0003824//catalytic activity;GO:0004528//phosphodiesterase I activity;GO:0004551//nucleotide diphosphatase activity;GO:0004622//lysophospholipase activity;GO:0005044//scavenger receptor activity;…	0.0362989	0.191515	0.152433	0.839822	0.257506	0.659364	0.399657	0.210068	0.301884	0.224318	0.99299	0.624034	0.915047	0.489417	0.349436	5.5031	4.57323	4.06554	0.0909211	0.176457	1.12364	0.417618	0.0707178	0.364669	0.0086915	0.264393	0.0491977	0.131405	0.116673	2.13732
Ssc_10003924	Q95L55/0.0/ EDNRA_SHEEP Endothelin-1 receptor OS=Ovis aries GN=EDNRA PE=2 SV=1	ola:101172686/0.0/endothelin-1 receptor-like; K04197 endothelin receptor type A	biological_process:GO:0007186//G-protein coupled receptor signaling pathway;GO:0008217//regulation of blood pressure;GO:0042310//vasoconstriction;GO:0048484//enteric nervous system development;cellular_component:GO:0016021//integral component of membrane;molecular_function:GO:0004930//G-protein coupled receptor activity;GO:0004962//endothelin receptor activity;	1.75774	2.61278	4.32986	3.45337	1.05136	3.06718	1.75403	12.3521	8.69901	1.68354	6.46913	3.86285	0.484692	0.928027	0.686355	0.692594	0.401765	1.22039	0.0480723	1.0152	2.99316	0.377198	0.031167	1.03216	0.0462868	0.825762	0.916637	0.457309	0.658506	0.187699
Ssc_10004211	O08538/2e-151/ ANGP1_MOUSE Angiopoietin-1 OS=Mus musculus GN=Angpt1 PE=1 SV=2	nfu:107384963/0.0/angiopoietin-1-like; K05465 angiopoietin 1	biological_process:GO:0001525//angiogenesis;molecular_function:GO:0030971//receptor tyrosine kinase binding;	0.0643004	0.259778	0.135035	0.144583	0.0380601	0.0658134	0.110787	0.139579	0.178491	0.140662	0.0829112	0.0442487	0.0202873	0.111145	0.0176943	0.242264	0.186503	0.19475	0.32225	0.14715	0.25593	0.077855	0.0835587	0.191144	0.0309095	0.063882	0.699711	0.215628	0.233117	0.721613
Ssc_10004298	Q2KJ51/2e-83/ ANGL4_BOVIN Angiopoietin-related protein 4 OS=Bos taurus GN=ANGPTL4 PE=2 SV=1	lcf:108877442/0.0/LOW QUALITY PROTEIN: angiopoietin-related protein 4-like; K08767 angiopoietin-like 4	biological_process:GO:0001525//angiogenesis;GO:0043066//negative regulation of apoptotic process;cellular_component:GO:0005615//extracellular space;	7.15668	9.70898	7.648	13.2841	3.55276	17.2776	7.72556	45.5889	19.892	4.51078	12.2925	8.08548	6.93614	5.74786	4.57599	19.1126	24.7663	27.2195	32.8998	15.8005	18.479	7.04563	9.18412	7.93791	1.73939	8.49924	81.3545	3.84219	5.47867	31.417
Ssc_10004435	Q91081/0.0/ ADRA2_LABOS Alpha-2 adrenergic receptor OS=Labrus ossifagus PE=3 SV=1	csem:103387343/0.0/alpha-2 adrenergic receptor-like; K04140 adrenergic receptor alpha-2C	biological_process:GO:0006940//regulation of smooth muscle contraction;GO:0007186//G-protein coupled receptor signaling pathway;GO:0019229//regulation of vasoconstriction;GO:0030168//platelet activation;cellular_component:GO:0016021//integral component of membrane;molecular_function:GO:0004930//G-protein coupled receptor activity;GO:0004935//adrenergic receptor activity;GO:0004938//alpha2-adrener…	0.201275	0.117347	0.138706	0.373532	0.178795	0.193148	3.46131	0.218479	0.266803	0.110207	0.0650271	0.181845	0	0	0	0.355515	0.340573	0.320118	0	0.19435	0.033381	0.0228454	0.122632	0.120888	1.10831	0.0499965	0	0.105613	0.121745	0.0737367
Ssc_10004789	Q3KR97/0.0/ BI2L1_RAT Brain-specific angiogenesis inhibitor 1-associated protein 2-like protein 1 OS=Rattus norvegicus GN=Baiap2l1 PE=1 SV=1	ncc:104946081/0.0/baiap2l1; brain-specific angiogenesis inhibitor 1-associated protein 2-like protein 1; K20127 BAI1-associated protein 2-like protein	biological_process:GO:0007009//plasma membrane organization;GO:0030833//regulation of actin filament polymerization;GO:0046626//regulation of insulin receptor signaling pathway;molecular_function:GO:0005515//protein binding;	0.339187	0.671971	0.717878	0.443297	0.432893	0.406836	0.6136	0.644243	0.962913	0.649197	0.929259	1.11599	2.2874	3.2979	2.17008	3.15492	3.50481	2.69666	9.40238	2.60153	6.01892	9.85656	3.657	0.62531	0.122275	7.2029	10.38	0.284336	0.666044	4.06485
Ssc_10004852	Q1LWE6/0.0/ BI2L2_DANRE Brain-specific angiogenesis inhibitor 1-associated protein 2-like protein 2 OS=Danio rerio GN=baiap2l2 PE=3 SV=1	lcf:108887167/0.0/brain-specific angiogenesis inhibitor 1-associated protein 2-like protein 2 isoform X1; K20127 BAI1-associated protein 2-like protein	biological_process:GO:0007009//plasma membrane organization;molecular_function:GO:0005515//protein binding;	0.0782925	0.0729744	0.0462414	0.250813	0.0868699	0.0600992	0.20228	0.0424858	0.0740707	0.0213961	0.126052	0.161609	0.0555653	0.223297	0.161569	0.792718	1.0597	0.835786	1.08875	0.050388	0.311618	0.302177	0.362415	0.161078	0.084616	0.913905	0.47889	0.0655912	0.307338	0
Ssc_10005309	P09558/1e-25/ EDN1_PIG Endothelin-1 OS=Sus scrofa GN=EDN1 PE=1 SV=1	lco:109137139/3e-84/endothelin-2-like; K16367 endothelin-2	biological_process:GO:0019229//regulation of vasoconstriction;cellular_component:GO:0005576//extracellular region;	2.59932	3.08669	1.67242	0.983346	2.5053	1.25957	1.21023	4.29438	1.25342	1.29513	2.6003	1.10076	0.0921778	0.0999579	0.239747	0.91018	0.559996	0.703937	0	0.994462	0.127916	0	1.13097	2.07481	0.716102	0.575655	0	2.15989	5.94327	0.288112
Ssc_10005712	Q3UHD1/0.0/ BAI1_MOUSE Brain-specific angiogenesis inhibitor 1 OS=Mus musculus GN=Bai1 PE=1 SV=1	dre:563527/0.0/adgrb1a; brain-specific angiogenesis inhibitor 1 isoform X1; K04596 brain-specific angiogenesis inhibitor 1	biological_process:GO:0007166//cell surface receptor signaling pathway;GO:0007186//G-protein coupled receptor signaling pathway;GO:0016525//negative regulation of angiogenesis;cellular_component:GO:0016020//membrane;GO:0016021//integral component of membrane;molecular_function:GO:0004888//transmembrane signaling receptor activity;GO:0004930//G-protein coupled receptor activity;	0.0157363	0.0439278	0.024779	0.0370976	0.0278928	0.0301931	0.0405797	0.0256101	0.0416163	0.0428452	0.201284	0.348872	0.237878	0.261139	0.266126	2.77061	2.3272	2.45734	0.0236453	0.0607379	0.0313138	0.0214416	0.0153251	0.0377008	0.0225689	0.0703266	0.0638804	0.0328129	0.0473628	0.0344173
Ssc_10005950	Q1LWE6/3e-120/ BI2L2_DANRE Brain-specific angiogenesis inhibitor 1-associated protein 2-like protein 2 OS=Danio rerio GN=baiap2l2 PE=3 SV=1	lcf:108877641/3e-158/brain-specific angiogenesis inhibitor 1-associated protein 2-like protein 2; K20127 BAI1-associated protein 2-like protein	biological_process:GO:0007009//plasma membrane organization;	0.0385363	0	0	0.0260557	0.0343014	0	0	0	0.0292528	0.169573	0.251079	0.23908	0.0731526	0.0799641	0.0318572	5.48629	5.74197	5.61048	0	0.0992864	10.4359	1.64473	0	0.0265208	0.0279861	0.0766356	0	0.0650458	0.0468062	0.0567096
Ssc_10006308	Q03350/0.0/ TSP2_MOUSE Thrombospondin-2 OS=Mus musculus GN=Thbs2 PE=1 SV=2	ncc:104941387/0.0/thrombospondin-2-like isoform X1; K04659 thrombospondin 2/3/4/5	biological_process:GO:0007155//cell adhesion;GO:0016525//negative regulation of angiogenesis;cellular_component:GO:0005576//extracellular region;GO:0031012//extracellular matrix;molecular_function:GO:0005509//calcium ion binding;GO:0005515//protein binding;GO:0008201//heparin binding;	0.0106627	0	0.0167908	0	0.0378137	0.0245512	0.0110035	0.0347088	0.0725396	0	0.0546451	0.0329919	0	0.0110589	0.00879755	0.0803204	0.13399	0.106504	0.496735	0.0365864	0.1556	0.39709	0.353115	0.014604	0	0.635413	0.953284	0.053417	0.205551	1.72712
Ssc_10006356	Q2KJ51/4e-107/ ANGL4_BOVIN Angiopoietin-related protein 4 OS=Bos taurus GN=ANGPTL4 PE=2 SV=1	lcf:108883675/0.0/angptl4; angiopoietin-related protein 4; K08767 angiopoietin-like 4	biological_process:GO:0001525//angiogenesis;GO:0043066//negative regulation of apoptotic process;cellular_component:GO:0005615//extracellular space;	3.19817	1.70736	2.60999	4.45632	2.81962	14.2683	7.06956	12.0742	7.65152	5.45297	9.24337	7.20153	17.0043	17.81	13.1259	24.7775	22.4072	24.5345	32.651	16.4488	38.5578	26.7266	19.7883	7.49012	0.836122	9.7858	91.3226	2.74132	5.18375	50.7079
Ssc_10006765	Q91ZV7/5e-137/ PLDX1_MOUSE Plexin domain-containing protein 1 OS=Mus musculus GN=Plxdc1 PE=1 SV=2	NA	biological_process:GO:0001525//angiogenesis;cellular_component:GO:0016020//membrane;	4.46286	1.83155	15.2488	6.93233	3.32252	11.5943	10.7817	12.6157	12.8542	8.70552	26.6081	13.17	1.68244	1.76405	1.48099	1.41077	1.9309	1.16224	9.07713	4.98045	12.235	26.2753	6.27901	6.42747	3.08689	14.9579	6.54401	3.58965	3.01231	24.6049
Ssc_10008007	P23943/5e-29/ EDN2_RAT Endothelin-2 OS=Rattus norvegicus GN=Edn2 PE=2 SV=2	lco:104926092/3e-81/endothelin-2-like; K16367 endothelin-2	biological_process:GO:0019229//regulation of vasoconstriction;cellular_component:GO:0005576//extracellular region;	3.49635	5.058	13.4625	10.9023	1.14604	1.90266	2.1399	7.79071	21.3853	2.38138	12.3528	6.81849	2.28237	1.5935	2.40485	1.28924	3.14037	3.03718	15.0522	10.7863	20.8448	5.33924	3.00356	1.18338	0.441984	3.73764	124.705	1.24564	3.77854	16.5362
Ssc_10008429	Q9DBJ3/0.0/ BI2L1_MOUSE Brain-specific angiogenesis inhibitor 1-associated protein 2-like protein 1 OS=Mus musculus GN=Baiap2l1 PE=1 SV=1	lcf:108880785/0.0/baiap2l1; brain-specific angiogenesis inhibitor 1-associated protein 2-like protein 1 isoform X1; K20127 BAI1-associated protein 2-like protein	biological_process:GO:0007009//plasma membrane organization;GO:0030833//regulation of actin filament polymerization;GO:0046626//regulation of insulin receptor signaling pathway;molecular_function:GO:0005515//protein binding;	8.9405	14.2677	11.1587	12.6591	10.1904	6.84591	9.59529	8.50022	10.2316	9.90655	6.42536	7.61729	16.7133	12.5821	16.2575	8.86931	10.1979	9.07025	13.5788	10.4507	18.5585	22.3828	8.09655	4.96961	5.53537	19.3843	41.9988	9.0555	5.36297	8.45162
Ssc_10008675	P29353/0.0/ SHC1_HUMAN SHC-transforming protein 1 OS=Homo sapiens GN=SHC1 PE=1 SV=4	ncc:104962177/0.0/shc1; SHC-transforming protein 1; K06279 SHC-transforming protein 1	biological_process:GO:0001525//angiogenesis;GO:0007165//signal transduction;GO:0035556//intracellular signal transduction;molecular_function:GO:0005515//protein binding;GO:0030971//receptor tyrosine kinase binding;	6.99545	9.86996	13.2971	12.6036	8.24151	13.9122	11.2196	12.0413	9.45804	6.03165	12.8039	11.8291	18.5217	22.7377	16.5336	28.9692	30.8696	25.4939	42.59	11.7604	44.4725	29.5927	18.5894	9.38404	3.91438	22.4431	39.2314	5.8823	7.49346	32.4153
Ssc_10008735	Q9NZQ8/0.0/ TRPM5_HUMAN Transient receptor potential cation channel subfamily M member 5 OS=Homo sapiens GN=TRPM5 PE=2 SV=1	lcf:108898511/0.0/transient receptor potential cation channel subfamily M member 4-like; K04979 transient receptor potential cation channel subfamily M member 4	biological_process:GO:0002724//regulation of T cell cytokine production;GO:0006479//protein methylation;GO:0006811//ion transport;GO:0006812//cation transport;GO:0034220//ion transmembrane transport;GO:0042310//vasoconstriction;GO:0042391//regulation of membrane potential;GO:0055085//transmembrane transport;GO:0061337//cardiac conduction;cellular_component:GO:0016020//membrane;GO:0016021//integra…	120.495	102.977	61.1221	82.7455	110.566	52.7349	104.446	92.7178	94.5	110.027	67.0695	83.0993	227.731	243.293	233.753	65.1998	49.6236	45.2243	10.5431	68.6039	36.9323	25.979	61.5992	66.7425	53.3993	70.8909	13.957	112.746	120.196	20.4065
Ssc_10009273	P13207/1e-26/ EDN3_RAT Endothelin-3 OS=Rattus norvegicus GN=Edn3 PE=2 SV=3	ncc:104947761/1e-69/edn3; endothelin-3 isoform X1; K05227 endothelin-3	biological_process:GO:0019229//regulation of vasoconstriction;cellular_component:GO:0005576//extracellular region;	0	0	0	0.0655564	0.0863895	0	0	0	0	0	0.26003	0	0	0	0	0.819162	0.373331	0.351968	0	0	0	0	0	0	0	0	0	0	0	0
Ssc_10009511	Q9UQB8/3e-152/ BAIP2_HUMAN Brain-specific angiogenesis inhibitor 1-associated protein 2 OS=Homo sapiens GN=BAIAP2 PE=1 SV=1	lcf:108885888/0.0/brain-specific angiogenesis inhibitor 1-associated protein 2-like; K05627 BAI1-associated protein 2	biological_process:GO:0007009//plasma membrane organization;molecular_function:GO:0005515//protein binding;	0.0353631	0	0	0.0119225	0.0313819	0	0	0.038378	0.147168	0.0386334	0.454968	0.346678	18.3835	15.6974	10.6682	8.17647	6.52986	5.47725	0.0265797	0.106202	0	0.016058	0.0516876	0.0242445	0	1.7916	0	0.0296049	0.0426907	0
Ssc_10009845	O35276/0.0/ NRP2_RAT Neuropilin-2 OS=Rattus norvegicus GN=Nrp2 PE=2 SV=1	nfu:107390185/0.0/neuropilin-2-like isoform X1; K06819 neuropilin 2	biological_process:GO:0001525//angiogenesis;GO:0007411//axon guidance;GO:0038084//vascular endothelial growth factor signaling pathway;cellular_component:GO:0016020//membrane;molecular_function:GO:0005021//vascular endothelial growth factor-activated receptor activity;GO:0017154//semaphorin receptor activity;	0.0395621	0.046029	0.124597	0.293187	0.0701433	0.129047	0.112259	0.118047	0.112132	0.161677	0.785302	0.856823	5.19691	2.61581	1.99107	3.83685	3.00197	3.58327	0.549923	0.263003	0.656051	0.359356	0.0770655	0.243805	0.00709828	0.461685	0.542446	0.0908126	0.0357421	1.51511
Ssc_10010043	Q95M17/1e-97/ CHIA_BOVIN Acidic mammalian chitinase OS=Bos taurus GN=CHIA PE=1 SV=1	lco:104938654/2e-154/acidic mammalian chitinase-like; K01183 chitinase [EC:3.2.1.14]	biological_process:GO:0005975//carbohydrate metabolic process;GO:0006032//chitin catabolic process;GO:0045766//positive regulation of angiogenesis;cellular_component:GO:0005615//extracellular space;molecular_function:GO:0004553//hydrolase activity, hydrolyzing O-glycosyl compounds;GO:0004568//chitinase activity;GO:0008061//chitin binding;	0	0	0	0	0	0	0	0	0	0	0	0.0123263	0	0	0	0.011478	0.0245377	0.0449698	0	0	0	0	0	0.00619632	0	0	0	0	0	0
Ssc_10010295	O42385/0.0/ 5H1AA_TAKRU 5-hydroxytryptamine receptor 1A-alpha OS=Takifugu rubripes GN=htr1aa PE=3 SV=1	lco:104920661/0.0/htr1a; 5-hydroxytryptamine receptor 1A; K04153 5-hydroxytryptamine receptor 1	biological_process:GO:0007186//G-protein coupled receptor signaling pathway;GO:0008283//cell proliferation;GO:0042310//vasoconstriction;GO:0046883//regulation of hormone secretion;GO:0050795//regulation of behavior;cellular_component:GO:0005887//integral component of plasma membrane;GO:0016021//integral component of membrane;molecular_function:GO:0004930//G-protein coupled receptor activity;GO:00…	0	0.028978	0.171136	0	0.0827798	0.0714906	0.0964103	0.168482	0.0705902	0	0.080504	0.2565	0.117667	0	0	2.16409	1.65078	1.43913	0	0.053293	0.864839	0.1409	0.36321	0.0639754	0	0.123377	0.190696	0	0	0
Ssc_10011522	Q90328/0.0/ EDNRB_COTJA Endothelin receptor type B (Fragment) OS=Coturnix japonica GN=EDNRB PE=2 SV=1	lcf:108883879/0.0/endothelin B receptor-like; K04198 endothelin receptor type B	biological_process:GO:0007186//G-protein coupled receptor signaling pathway;GO:0008217//regulation of blood pressure;GO:0042310//vasoconstriction;GO:0048484//enteric nervous system development;cellular_component:GO:0016021//integral component of membrane;molecular_function:GO:0004930//G-protein coupled receptor activity;GO:0004962//endothelin receptor activity;	1.1339	1.65938	1.35177	2.54534	1.28042	2.35288	4.25161	4.49147	5.62198	3.52996	4.45019	4.02033	3.02052	3.01931	3.16399	8.40245	7.2012	5.29357	170.965	55.6704	71.9312	77.5452	30.7807	5.11618	0.288348	26.7387	299.202	3.68689	17.5999	216.532
Ssc_10012732	P31390/5e-141/ HRH1_RAT Histamine H1 receptor OS=Rattus norvegicus GN=Hrh1 PE=1 SV=1	ncc:104954608/0.0/hrh1; histamine H1 receptor; K04149 histamine receptor H1	biological_process:GO:0007186//G-protein coupled receptor signaling pathway;GO:0043114//regulation of vascular permeability;GO:0045907//positive regulation of vasoconstriction;GO:0048245//eosinophil chemotaxis;cellular_component:GO:0016021//integral component of membrane;molecular_function:GO:0004930//G-protein coupled receptor activity;GO:0004969//histamine receptor activity;	0	0.0197206	0.0999504	0.228298	0.0375605	0.0649517	0	0.0459169	0.0160134	0.0231347	0.0818123	0.0218343	0.060063	0	0.0698499	0.13947	0.102256	0.0576593	0.0636057	0.0726112	0.196451	0.0192091	0.10308	0.0725513	0	0.126091	0.129465	0.0354638	0.0511217	0.247691
Ssc_10013023	P29560/1e-20/ EDN1_RABIT Endothelin-1 OS=Oryctolagus cuniculus GN=EDN1 PE=2 SV=1	lcf:108889992/4e-69/uncharacterized protein LOC108889992; K16367 endothelin-2	biological_process:GO:0019229//regulation of vasoconstriction;cellular_component:GO:0005576//extracellular region;	4.09425	3.75788	4.754	13.2921	23.5238	9.06979	7.5482	8.36141	9.1577	7.97071	7.40363	7.07011	0.123084	0	0	0.48467	0.372553	0.351652	0.193437	13.7864	26.1993	6.49836	10.5415	12.9708	8.29476	9.06643	0.272187	10.7267	11.7944	0
Ssc_10013716	Q8QFX6/0.0/ NRP1A_DANRE Neuropilin-1a OS=Danio rerio GN=nrp1a PE=2 SV=1	lcf:108880953/0.0/neuropilin-1a-like; K06724 neuropilin 1	biological_process:GO:0001525//angiogenesis;GO:0007411//axon guidance;GO:0009887//organ morphogenesis;GO:0035767//endothelial cell chemotaxis;GO:0048010//vascular endothelial growth factor receptor signaling pathway;GO:0071526//semaphorin-plexin signaling pathway;cellular_component:GO:0016020//membrane;molecular_function:GO:0005021//vascular endothelial growth factor-activated receptor activity;G…	0.708917	1.0518	1.10764	1.73154	0.44195	1.72583	1.16603	1.20191	1.30626	0.905687	2.46999	1.4738	2.79542	1.76921	1.67252	3.40022	3.75828	3.52048	4.84409	1.58683	3.58556	2.76683	1.46735	1.00136	0.190884	1.10017	2.9714	0.453252	0.480509	3.79899
Ssc_10013905	Q90WY6/9e-48/ ADA2C_DANRE Alpha-2C adrenergic receptor OS=Danio rerio GN=adra2c PE=3 SV=1	ncc:104953545/3e-65/alpha-2C adrenergic receptor-like; K04140 adrenergic receptor alpha-2C	biological_process:GO:0006940//regulation of smooth muscle contraction;GO:0007186//G-protein coupled receptor signaling pathway;GO:0019229//regulation of vasoconstriction;GO:0030168//platelet activation;cellular_component:GO:0016021//integral component of membrane;molecular_function:GO:0004930//G-protein coupled receptor activity;GO:0004938//alpha2-adrenergic receptor activity;	0	0	0	0	0	0	0	0	0	0	0.162432	0.247075	0	0	0	1.0103	3.22205	2.17166	0.179208	0	0.157662	0.215145	0	0	0	0	0	0	0	0
Ssc_10013906	Q90WY6/7e-109/ ADA2C_DANRE Alpha-2C adrenergic receptor OS=Danio rerio GN=adra2c PE=3 SV=1	ncc:104953545/1e-114/alpha-2C adrenergic receptor-like; K04140 adrenergic receptor alpha-2C	biological_process:GO:0006940//regulation of smooth muscle contraction;GO:0007186//G-protein coupled receptor signaling pathway;GO:0019229//regulation of vasoconstriction;GO:0030168//platelet activation;cellular_component:GO:0016021//integral component of membrane;molecular_function:GO:0004930//G-protein coupled receptor activity;GO:0004938//alpha2-adrenergic receptor activity;	0	0	0	0	0.0486882	0	0	0	0	0	0.0718187	0.169545	0.0519262	0	0	1.59635	1.74352	1.44199	0	0	0	0.0495498	0	0	0.0398983	0.0543018	0	0.0463444	0	0
Ssc_10014320	Q86UE4/7e-46/ LYRIC_HUMAN Protein LYRIC OS=Homo sapiens GN=MTDH PE=1 SV=2	cmk:103188901/1e-13/metap2; methionyl aminopeptidase 2; K01265 methionyl aminopeptidase [EC:3.4.11.18]	biological_process:GO:0043066//negative regulation of apoptotic process;GO:0043123//positive regulation of I-kappaB kinase/NF-kappaB signaling;GO:0045766//positive regulation of angiogenesis;	5.40275	7.87632	7.27781	8.4663	6.00426	9.72908	7.83047	5.5772	6.70319	5.08564	14.578	10.1675	12.8211	9.85844	8.65164	14.042	13.5299	13.2684	17.8331	8.314	22.3394	17.0985	7.62088	6.00422	2.47395	11.4613	16.5696	5.68495	6.0363	18.3681
Ssc_10014439	Q64610/3e-52/ ENPP2_RAT Ectonucleotide pyrophosphatase/phosphodiesterase family member 2 OS=Rattus norvegicus GN=Enpp2 PE=1 SV=2	lcf:108876272/1e-61/enpp2; ectonucleotide pyrophosphatase/phosphodiesterase family member 2; K01122 ectonucleotide pyrophosphatase/phosphodiesterase family member 2 [EC:3.1.4.39]	biological_process:GO:0006935//chemotaxis;GO:0030334//regulation of cell migration;GO:0045765//regulation of angiogenesis;molecular_function:GO:0004528//phosphodiesterase I activity;GO:0004551//nucleotide diphosphatase activity;GO:0004622//lysophospholipase activity;	0	0.512929	0.283971	0.985061	0.812723	0.692397	0	0.391553	0.416945	0.824744	0.764518	0.751117	4.86029	7.64534	5.3923	2.38495	1.91697	1.81137	0	0.154929	0.955271	0.813022	0.529586	0.505319	0.13804	0.717748	0	0.159297	0.452465	0
Ssc_10014440	Q13822/0.0/ ENPP2_HUMAN Ectonucleotide pyrophosphatase/phosphodiesterase family member 2 OS=Homo sapiens GN=ENPP2 PE=1 SV=3	lcf:108876272/0.0/enpp2; ectonucleotide pyrophosphatase/phosphodiesterase family member 2; K01122 ectonucleotide pyrophosphatase/phosphodiesterase family member 2 [EC:3.1.4.39]	biological_process:GO:0006935//chemotaxis;GO:0006955//immune response;GO:0030334//regulation of cell migration;GO:0045765//regulation of angiogenesis;molecular_function:GO:0003676//nucleic acid binding;GO:0003824//catalytic activity;GO:0004528//phosphodiesterase I activity;GO:0004551//nucleotide diphosphatase activity;GO:0004622//lysophospholipase activity;GO:0005044//scavenger receptor activity;…	0.0856338	0.412072	0.236004	0.365561	0.240535	0.120503	0.0884228	0.0774385	0.280644	0.155753	0.128276	0.191415	2.05139	2.90128	1.26025	0.537616	0.441506	0.375917	0	0.23265	0.208281	0.362957	0.0278089	0.0880161	0.041045	0.0567067	0.0290402	0.131262	0.240986	0.0416974
Ssc_10014503	Q86UE4/6e-42/ LYRIC_HUMAN Protein LYRIC OS=Homo sapiens GN=MTDH PE=1 SV=2	cmk:103188901/2e-06/metap2; methionyl aminopeptidase 2; K01265 methionyl aminopeptidase [EC:3.4.11.18]	biological_process:GO:0043066//negative regulation of apoptotic process;GO:0043123//positive regulation of I-kappaB kinase/NF-kappaB signaling;GO:0045766//positive regulation of angiogenesis;	123.713	178.455	97.9079	147.553	160.011	80.897	152.634	119.022	117.751	163.035	111.587	115.497	133.14	129.847	139.085	102.843	96.3896	85.7025	71.7859	99.1051	96.1299	100.976	115.446	95.3895	98.668	86.5671	83.1846	161.372	131.439	103.23
Ssc_10014710	Q8UUG8/0.0/ 5HT2B_TETFL 5-hydroxytryptamine receptor 2B OS=Tetraodon fluviatilis GN=htr2b PE=2 SV=1	lcf:108881247/0.0/htr2b; 5-hydroxytryptamine receptor 2B isoform X1; K04157 5-hydroxytryptamine receptor 2	biological_process:GO:0006939//smooth muscle contraction;GO:0007186//G-protein coupled receptor signaling pathway;GO:0007507//heart development;GO:0042310//vasoconstriction;GO:0050795//regulation of behavior;cellular_component:GO:0005887//integral component of plasma membrane;GO:0016021//integral component of membrane;molecular_function:GO:0004930//G-protein coupled receptor activity;GO:0004993//…	1.25958	0.170849	0.324648	0.200864	0.122024	1.07242	1.5866	1.26773	1.26593	0.25061	1.06401	0.874766	0.216811	0.0237513	0.0378154	0.302014	0.221425	0.228917	11.4667	2.84993	4.70963	4.47118	3.03583	0.754277	0.57831	1.95679	12.0157	0.422629	0.415309	10.4637
Ssc_10014894	Q14289/0.0/ FAK2_HUMAN Protein-tyrosine kinase 2-beta OS=Homo sapiens GN=PTK2B PE=1 SV=2	lcf:108892923/0.0/protein-tyrosine kinase 2-beta-like; K05871 focal adhesion kinase 2 [EC:2.7.10.2]	biological_process:GO:0002688//regulation of leukocyte chemotaxis;GO:0006468//protein phosphorylation;GO:0007165//signal transduction;GO:0007172//signal complex assembly;GO:0030155//regulation of cell adhesion;GO:0030334//regulation of cell migration;GO:0030500//regulation of bone mineralization;GO:0042127//regulation of cell proliferation;GO:0045765//regulation of angiogenesis;GO:2000249//regula…	0.0654884	0.233694	1.30627	2.09594	0.580632	2.13619	0.66458	0.663216	0.404288	0.583027	0.951066	1.33964	0.711827	0.622617	0.423264	0.184994	0.179361	0.227958	2.18155	0.683492	6.66075	6.16651	3.49772	1.41276	0.0705294	1.92963	1.10899	0.309881	0.184122	5.71837
Ssc_10014946	O60462/0.0/ NRP2_HUMAN Neuropilin-2 OS=Homo sapiens GN=NRP2 PE=1 SV=2	els:105005782/0.0/neuropilin-2 isoform X1; K06819 neuropilin 2	biological_process:GO:0001525//angiogenesis;GO:0007411//axon guidance;GO:0038084//vascular endothelial growth factor signaling pathway;cellular_component:GO:0016020//membrane;molecular_function:GO:0005021//vascular endothelial growth factor-activated receptor activity;GO:0017154//semaphorin receptor activity;	0.641172	4.63555	3.87041	4.90322	1.77169	6.86489	5.81165	3.95393	5.0486	1.35123	5.5177	5.41158	15.0086	12.2027	7.49441	15.6467	15.8251	15.2152	6.50391	4.38172	4.97601	3.13519	1.00964	4.41282	0.0920616	3.71475	8.01228	0.6335	0.875525	10.7443
Ssc_10014981	Q7TN37/0.0/ TRPM4_MOUSE Transient receptor potential cation channel subfamily M member 4 OS=Mus musculus GN=Trpm4 PE=1 SV=1	ncc:104948864/0.0/transient receptor potential cation channel subfamily M member 4-like; K04979 transient receptor potential cation channel subfamily M member 4	biological_process:GO:0002724//regulation of T cell cytokine production;GO:0006811//ion transport;GO:0006812//cation transport;GO:0034220//ion transmembrane transport;GO:0042310//vasoconstriction;GO:0042391//regulation of membrane potential;GO:0055085//transmembrane transport;GO:0061337//cardiac conduction;cellular_component:GO:0016020//membrane;GO:0016021//integral component of membrane;molecula…	26.9226	29.9134	12.9966	16.2932	21.1508	11.1998	30.466	28.5768	28.3976	26.1956	24.8222	16.5535	21.9651	21.8995	24.2981	6.782	5.99027	4.83858	19.1241	20.7197	11.5573	14.3536	11.6601	13.7042	10.7564	25.2474	17.9314	33.7504	48.168	11.024
Ssc_10015094	O54890/0.0/ ITB3_MOUSE Integrin beta-3 OS=Mus musculus GN=Itgb3 PE=1 SV=2	srx:107727289/0.0/integrin beta-3-like; K06493 integrin beta 3	biological_process:GO:0007044//cell-substrate junction assembly;GO:0007155//cell adhesion;GO:0007160//cell-matrix adhesion;GO:0007229//integrin-mediated signaling pathway;GO:0030334//regulation of cell migration;GO:0060055//angiogenesis involved in wound healing;GO:0070527//platelet aggregation;cellular_component:GO:0008305//integrin complex;molecular_function:GO:0004872//receptor activity;	0.513791	1.55462	1.43431	3.24969	1.8741	2.93072	2.82024	1.40643	2.30411	1.7571	5.76341	3.37244	0.485672	0.38755	0.317955	1.01159	1.27551	0.85892	75.1793	17.1494	24.5847	38.225	24.3299	5.25466	0.377394	7.97944	92.5226	1.75563	9.54157	120.933
Ssc_10015955	P22387/7e-31/ EDN1_MOUSE Endothelin-1 OS=Mus musculus GN=Edn1 PE=1 SV=3	lcf:108899556/4e-98/LOW QUALITY PROTEIN: endothelin-1-like; K16366 endothelin-1	biological_process:GO:0019229//regulation of vasoconstriction;cellular_component:GO:0005576//extracellular region;	3.06801	0.745662	2.10576	0.577498	0.760497	2.92594	1.47775	0.740839	10.7255	3.77257	8.53469	9.76804	4.54211	5.83679	3.99732	1.07223	0.770054	0.828335	5.22136	1.22081	2.3387	0.876857	1.44292	1.2552	0.706726	2.20477	8.69951	1.93144	1.10982	4.37079
Ssc_10015996	Q15389/0.0/ ANGP1_HUMAN Angiopoietin-1 OS=Homo sapiens GN=ANGPT1 PE=1 SV=2	lco:104935117/0.0/angpt1; angiopoietin 1; K05465 angiopoietin 1	biological_process:GO:0001525//angiogenesis;GO:0048014//Tie signaling pathway;molecular_function:GO:0030971//receptor tyrosine kinase binding;	1.15863	1.91791	0.880962	1.22606	1.77329	1.25742	2.41559	1.51765	1.8749	1.79085	1.28679	1.44326	1.94715	1.01518	0.989408	0.903135	1.21673	1.36121	1.17126	1.07996	1.80222	0.671222	0.778716	1.79478	0.532635	0.615213	0.977663	1.28884	1.76157	0.906106
Ssc_10016044	Q3UHD1/0.0/ BAI1_MOUSE Brain-specific angiogenesis inhibitor 1 OS=Mus musculus GN=Bai1 PE=1 SV=1	lco:104921402/0.0/adgrb1; brain-specific angiogenesis inhibitor 1; K04596 brain-specific angiogenesis inhibitor 1	biological_process:GO:0007166//cell surface receptor signaling pathway;GO:0007186//G-protein coupled receptor signaling pathway;GO:0016525//negative regulation of angiogenesis;cellular_component:GO:0016020//membrane;GO:0016021//integral component of membrane;molecular_function:GO:0004888//transmembrane signaling receptor activity;GO:0004930//G-protein coupled receptor activity;	0.557886	0.793787	0.521902	1.5117	0.279159	0.161188	0.879923	0.534062	0.411545	0.55017	0.494938	0.852666	0.130197	0.10211	0.0757976	4.27608	4.66911	4.58795	0.345153	0.58544	0.130604	0.0655838	0.0383483	0.202129	0.0282245	0.189023	0.505974	0.503389	0.489729	0.191327
Ssc_10016845	O19112/0.0/ CILP1_PIG Cartilage intermediate layer protein 1 (Fragment) OS=Sus scrofa GN=CILP PE=1 SV=1	lcm:102350015/1e-15/ADGRB3, BAI3; adhesion G protein-coupled receptor B3; K04598 brain-specific angiogenesis inhibitor 3	molecular_function:GO:0005515//protein binding;	0.00881998	0.0164162	0.00694428	0.0059414	0.00781776	0	0	0	0.0133306	0	0.011288	0.109145	0	0	0	1.12941	1.16798	1.00101	0	0.022696	0.0117007	0.0160233	0	0.0120766	0.00632723	0.00875959	0	0.0147183	0.0106213	0.0771828
Ssc_10018125	O60241/0.0/ AGRB2_HUMAN Adhesion G protein-coupled receptor B2 OS=Homo sapiens GN=ADGRB2 PE=1 SV=2	lco:104940552/0.0/adgrb2; adhesion G protein-coupled receptor B2; K04597 brain-specific angiogenesis inhibitor 2	biological_process:GO:0007166//cell surface receptor signaling pathway;GO:0007186//G-protein coupled receptor signaling pathway;GO:0016525//negative regulation of angiogenesis;cellular_component:GO:0016020//membrane;GO:0016021//integral component of membrane;molecular_function:GO:0004888//transmembrane signaling receptor activity;GO:0004930//G-protein coupled receptor activity;	6.0077	9.2579	1.63352	3.49702	5.13599	1.42142	5.07075	3.45923	3.91387	3.81478	2.20902	2.5803	0.0885766	0.145898	0.101529	2.48866	3.47838	3.35204	0.044031	2.96584	0.956368	0	1.04445	2.24201	0.953315	1.08263	0.0832115	4.77258	7.24282	0.179364
Ssc_10018288	Q3UHC7/0.0/ DAB2P_MOUSE Disabled homolog 2-interacting protein OS=Mus musculus GN=Dab2ip PE=1 SV=1	lco:104928182/0.0/dab2ip; DAB2 interacting protein; K19901 disabled homolog 2-interacting protein	biological_process:GO:0008285//negative regulation of cell proliferation;GO:0016525//negative regulation of angiogenesis;GO:0030948//negative regulation of vascular endothelial growth factor receptor signaling pathway;GO:0038026//reelin-mediated signaling pathway;GO:0043065//positive regulation of apoptotic process;GO:0043087//regulation of GTPase activity;molecular_function:GO:0005096//GTPase ac…	1.83385	3.15316	1.27196	3.4589	1.78025	3.18353	2.71168	1.55388	2.4747	2.98712	4.67142	3.07981	8.26789	6.69324	5.37444	7.62195	8.23836	6.8266	12.8859	5.43801	9.2215	9.27288	4.48205	3.95171	1.02108	5.33377	10.5852	2.57195	3.10217	14.5318
Ssc_10019277	P70600/0.0/ FAK2_RAT Protein-tyrosine kinase 2-beta OS=Rattus norvegicus GN=Ptk2b PE=1 SV=1	lcf:108895601/0.0/protein-tyrosine kinase 2-beta-like; K05871 focal adhesion kinase 2 [EC:2.7.10.2]	biological_process:GO:0002688//regulation of leukocyte chemotaxis;GO:0006468//protein phosphorylation;GO:0007165//signal transduction;GO:0007172//signal complex assembly;GO:0030155//regulation of cell adhesion;GO:0030334//regulation of cell migration;GO:0030500//regulation of bone mineralization;GO:0042127//regulation of cell proliferation;GO:0045765//regulation of angiogenesis;GO:2000249//regula…	24.5875	28.3431	9.87123	17.0699	19.8446	6.14575	23.108	15.0091	16.831	24.5432	14.52	14.2961	7.95392	7.07245	6.62256	4.65039	3.8136	3.81229	3.27907	9.66797	12.4322	12.4676	7.02108	7.52392	6.24287	8.82362	2.90865	21.9451	19.7484	4.23505
Ssc_10019787	P56485/2e-141/ ACKR3_MOUSE Atypical chemokine receptor 3 OS=Mus musculus GN=Ackr3 PE=1 SV=2	ncc:104967653/0.0/ackr3; atypical chemokine receptor 3; K04304 C-X-C chemokine receptor type 7	biological_process:GO:0001525//angiogenesis;GO:0001570//vasculogenesis;GO:0006935//chemotaxis;GO:0007186//G-protein coupled receptor signaling pathway;GO:0070098//chemokine-mediated signaling pathway;cellular_component:GO:0016021//integral component of membrane;molecular_function:GO:0004930//G-protein coupled receptor activity;GO:0015026//coreceptor activity;	4.3536	6.303	10.7772	23.0157	5.94925	22.4196	12.1097	21.5093	17.6887	6.56066	31.4677	18.8742	1.73995	0.890723	0.611505	8.1199	9.30747	9.85389	21.3811	11.3901	15.2074	21.8345	6.46878	9.45973	0.214264	9.15278	40.5545	2.39102	2.97743	30.9838
Ssc_10019814	P56497/0.0/ EDNRB_CANLF Endothelin receptor type B OS=Canis lupus familiaris GN=EDNRB PE=2 SV=3	lcf:108901584/0.0/LOW QUALITY PROTEIN: endothelin B receptor-like; K04198 endothelin receptor type B	biological_process:GO:0007186//G-protein coupled receptor signaling pathway;GO:0008217//regulation of blood pressure;GO:0042310//vasoconstriction;GO:0048484//enteric nervous system development;cellular_component:GO:0016021//integral component of membrane;molecular_function:GO:0004930//G-protein coupled receptor activity;GO:0004962//endothelin receptor activity;	0	0	0	0	0	0	0	0	0	0	0	0.0263895	0.0242042	0	0	0.0963044	0.049423	0.0464554	0	0.0219363	0.033909	0	0	0.0175439	0	0	0	0	0	0
Ssc_10020947	Q95L55/0.0/ EDNRA_SHEEP Endothelin-1 receptor OS=Ovis aries GN=EDNRA PE=2 SV=1	lco:104917889/0.0/ednra; endothelin B receptor; K04197 endothelin receptor type A	biological_process:GO:0007186//G-protein coupled receptor signaling pathway;GO:0008217//regulation of blood pressure;GO:0042310//vasoconstriction;GO:0048484//enteric nervous system development;cellular_component:GO:0016021//integral component of membrane;molecular_function:GO:0004930//G-protein coupled receptor activity;GO:0004962//endothelin receptor activity;	2.25441	2.63435	4.74123	6.35275	2.00251	9.14793	3.58741	5.29751	7.88096	4.63855	14.5956	9.74555	0.961844	0.950639	0.736398	13.4657	9.67724	6.79939	11.9953	4.7842	18.9656	12.1925	3.91228	5.86635	0.232539	2.70763	32.0378	1.37252	2.42729	32.4877
Ssc_10021186	P32304/0.0/ 5HT7R_MOUSE 5-hydroxytryptamine receptor 7 OS=Mus musculus GN=Htr7 PE=2 SV=2	bpec:110163314/0.0/5-hydroxytryptamine receptor 7-like; K04163 5-hydroxytryptamine receptor 7	biological_process:GO:0006939//smooth muscle contraction;GO:0007186//G-protein coupled receptor signaling pathway;GO:0007268//synaptic transmission;GO:0007623//circadian rhythm;GO:0042310//vasoconstriction;cellular_component:GO:0005887//integral component of plasma membrane;GO:0016021//integral component of membrane;molecular_function:GO:0004930//G-protein coupled receptor activity;GO:0004993//se…	0	0	0.0217333	0.0558794	0	0.0211843	0	0	0	0	0.0714223	0.142483	0.1307	0.286171	0.159511	0.207969	0.240133	0.225733	0.0414981	0.023686	0.183057	0	0	0	0	0.0274187	0	0.0231876	0	0.0404639
Ssc_10021358	Q6GMN2/0.0/ BAIP2_RAT Brain-specific angiogenesis inhibitor 1-associated protein 2 OS=Rattus norvegicus GN=Baiap2 PE=1 SV=1	lco:104940300/0.0/baiap2; brain-specific angiogenesis inhibitor 1-associated protein 2; K05627 BAI1-associated protein 2	biological_process:GO:0007009//plasma membrane organization;GO:0032956//regulation of actin cytoskeleton organization;molecular_function:GO:0005515//protein binding;GO:0008093//cytoskeletal adaptor activity;	3.33834	4.00549	2.00946	3.49352	2.69064	2.70985	4.40149	2.39457	2.67172	2.93583	4.27411	4.15818	8.91378	6.74547	5.16284	7.60761	6.62189	6.1878	5.68206	3.22683	6.10902	3.95515	1.34616	2.18402	0.428465	2.43966	5.04545	2.97313	4.42569	8.70051
Ssc_10021483	Q91ZV7/1e-164/ PLDX1_MOUSE Plexin domain-containing protein 1 OS=Mus musculus GN=Plxdc1 PE=1 SV=2	NA	biological_process:GO:0001525//angiogenesis;	0.086692	0	0.0682725	0.146203	0.269406	0.482481	0.201652	0.117616	0.131267	0.165952	0.139749	0.290836	0.553896	0.786708	0.500984	0.796163	0.712444	0.748331	1.01015	0.148796	0.460072	1.57449	0.633702	0.193287	0.046887	0.81822	0.353798	0.0545144	0.104772	0.507637
Ssc_10021502	O54890/0.0/ ITB3_MOUSE Integrin beta-3 OS=Mus musculus GN=Itgb3 PE=1 SV=2	lcf:108872765/0.0/integrin beta-3-like; K06493 integrin beta 3	biological_process:GO:0007044//cell-substrate junction assembly;GO:0007155//cell adhesion;GO:0007160//cell-matrix adhesion;GO:0007229//integrin-mediated signaling pathway;GO:0030334//regulation of cell migration;GO:0060055//angiogenesis involved in wound healing;GO:0070527//platelet aggregation;cellular_component:GO:0008305//integrin complex;molecular_function:GO:0004872//receptor activity;	0.178629	0.610071	0.961161	1.28438	0.21128	0.811232	0.476536	1.04999	1.23849	0.991125	2.79148	2.02724	2.09751	0.941758	1.19161	1.7523	0.849026	0.77066	16.8478	6.02808	12.2244	9.68014	3.21959	1.04049	0	2.6911	23.9942	0.49795	2.04702	44.4761
Ssc_10022351	Q8QFX6/0.0/ NRP1A_DANRE Neuropilin-1a OS=Danio rerio GN=nrp1a PE=2 SV=1	lcf:108898301/0.0/nrp1; LOW QUALITY PROTEIN: neuropilin-1; K06724 neuropilin 1	biological_process:GO:0001525//angiogenesis;GO:0007411//axon guidance;GO:0009887//organ morphogenesis;GO:0035767//endothelial cell chemotaxis;GO:0048010//vascular endothelial growth factor receptor signaling pathway;GO:0071526//semaphorin-plexin signaling pathway;cellular_component:GO:0016020//membrane;molecular_function:GO:0005021//vascular endothelial growth factor-activated receptor activity;G…	1.35292	1.05277	1.4231	1.70203	1.27444	2.3607	2.30146	1.99555	2.34893	1.40558	5.01032	5.74499	22.6268	23.0979	19.6305	34.8337	41.001	36.8937	31.3389	8.93988	18.7756	15.7547	9.2759	2.65642	0.607026	8.7552	25.4274	1.42963	3.50202	34.7647
Ssc_10022632	P35463/0.0/ EDNRB_PIG Endothelin receptor type B OS=Sus scrofa GN=EDNRB PE=2 SV=1	lco:104920593/0.0/endothelin B receptor; K04198 endothelin receptor type B	biological_process:GO:0007186//G-protein coupled receptor signaling pathway;GO:0008217//regulation of blood pressure;GO:0042310//vasoconstriction;GO:0048484//enteric nervous system development;cellular_component:GO:0016021//integral component of membrane;molecular_function:GO:0004930//G-protein coupled receptor activity;GO:0004962//endothelin receptor activity;	1.40328	0.462165	1.1486	2.11737	1.14914	0.887216	1.19586	1.22463	0.959049	0.693548	1.7448	1.70493	2.71081	1.8263	2.13591	5.18445	4.84225	3.02623	3.7656	1.70055	7.15547	4.49701	1.04624	1.17143	0.0596681	1.09363	3.77032	0.554908	1.29902	3.51029
Ssc_10022935	Q7L8A9/4e-174/ VASH1_HUMAN Vasohibin-1 OS=Homo sapiens GN=VASH1 PE=1 SV=1	NA	biological_process:GO:0001937//negative regulation of endothelial cell proliferation;GO:0016525//negative regulation of angiogenesis;GO:0045765//regulation of angiogenesis;cellular_component:GO:0005737//cytoplasm;	0.770613	1.06393	1.74188	2.28578	1.10245	1.98083	4.75454	2.32811	2.71876	2.09695	4.78666	3.73864	0.508245	0.312722	0.276775	9.75543	8.19744	7.28119	217.078	35.0381	67.4849	91.9528	54.8983	11.2612	0.82546	25.2065	188.19	2.62432	14.7882	148.388
Ssc_10023113	P30411/3e-92/ BKRB2_HUMAN B2 bradykinin receptor OS=Homo sapiens GN=BDKRB2 PE=1 SV=2	lcf:108875091/4e-176/B2 bradykinin receptor-like; K03916 bradykinin receptor B2	biological_process:GO:0006939//smooth muscle contraction;GO:0006950//response to stress;GO:0007186//G-protein coupled receptor signaling pathway;GO:0042310//vasoconstriction;cellular_component:GO:0016021//integral component of membrane;molecular_function:GO:0004930//G-protein coupled receptor activity;GO:0004947//bradykinin receptor activity;	0	0	0.12185	0.0417851	0	0.0237541	0.0320337	0.0335888	0	0	0.120364	0	0.0879679	0.0641728	0.0255546	0.0291511	0.17951	0.0843842	0.604973	0.58435	0.205257	0.0842702	0.150854	0.0637703	0.0223956	0.0307459	0.38016	0.0260321	0.149956	1.27159
Ssc_10023114	P32299/4e-77/ BKRB2_MOUSE B2 bradykinin receptor OS=Mus musculus GN=Bdkrb2 PE=2 SV=4	lcf:108874844/0.0/B1 bradykinin receptor-like; K03916 bradykinin receptor B2	biological_process:GO:0006950//response to stress;GO:0006954//inflammatory response;GO:0007186//G-protein coupled receptor signaling pathway;GO:0009612//response to mechanical stimulus;cellular_component:GO:0016021//integral component of membrane;molecular_function:GO:0004930//G-protein coupled receptor activity;GO:0004947//bradykinin receptor activity;	0	0	0.0239119	0.0409976	0.0269861	0.0932309	0.031429	0	0.0460244	0.0998995	0.275477	0.0313581	0	0	0	0	0	0	0.045661	0.104247	0.483361	0.248065	0.029603	0.145989	0.0439394	0.0301679	0.0621557	0.051075	0.0735576	0.222767
Ssc_10023115	P25023/8e-94/ BKRB2_RAT B2 bradykinin receptor OS=Rattus norvegicus GN=Bdkrb2 PE=1 SV=4	ncc:104942357/0.0/B2 bradykinin receptor-like; K03916 bradykinin receptor B2	biological_process:GO:0006939//smooth muscle contraction;GO:0006950//response to stress;GO:0007186//G-protein coupled receptor signaling pathway;GO:0042310//vasoconstriction;cellular_component:GO:0016021//integral component of membrane;molecular_function:GO:0004930//G-protein coupled receptor activity;GO:0004947//bradykinin receptor activity;	0	0.0309695	0.0261212	0.0223985	0	0	0	0	0	0	0	0	0	0	0	0	0	0	0	0	0	0	0	0.0227915	0	0	0	0.0558506	0.0402063	0
Ssc_10023116	P25023/9e-101/ BKRB2_RAT B2 bradykinin receptor OS=Rattus norvegicus GN=Bdkrb2 PE=1 SV=4	lcf:108875091/0.0/B2 bradykinin receptor-like; K03916 bradykinin receptor B2	biological_process:GO:0006939//smooth muscle contraction;GO:0006950//response to stress;GO:0007186//G-protein coupled receptor signaling pathway;GO:0042310//vasoconstriction;cellular_component:GO:0016021//integral component of membrane;molecular_function:GO:0004930//G-protein coupled receptor activity;GO:0004947//bradykinin receptor activity;	0	0	0	0.0262653	0.069154	0.0298414	0.120864	0.0421879	0.0589766	0	0.20251	0	0.0368707	0.0403017	0.0321127	0.25637	0.187922	0.282776	2.22171	0.200163	1.13446	1.12877	0.189513	0	0.0846403	0.540749	2.23476	0.0983597	0.0943697	0.743193
Ssc_10023117	P25023/1e-89/ BKRB2_RAT B2 bradykinin receptor OS=Rattus norvegicus GN=Bdkrb2 PE=1 SV=4	lcf:108875091/3e-171/B2 bradykinin receptor-like; K03916 bradykinin receptor B2	biological_process:GO:0006939//smooth muscle contraction;GO:0006950//response to stress;GO:0007186//G-protein coupled receptor signaling pathway;GO:0042310//vasoconstriction;cellular_component:GO:0016021//integral component of membrane;molecular_function:GO:0004930//G-protein coupled receptor activity;GO:0004947//bradykinin receptor activity;	0	0.0726291	0.122458	0.0525306	0.069154	0.286477	0.322304	0.168752	0.0294883	0.052848	0.0506274	0.120499	0	0	0	0.109873	0.330742	0.318123	7.7221	1.18112	3.13852	8.39854	5.02342	0.82777	0.338561	1.31091	9.66599	0.262293	1.17962	0.443665
Ssc_10023118	P25023/2e-92/ BKRB2_RAT B2 bradykinin receptor OS=Rattus norvegicus GN=Bdkrb2 PE=1 SV=4	lcf:108875091/3e-172/B2 bradykinin receptor-like; K03916 bradykinin receptor B2	biological_process:GO:0006939//smooth muscle contraction;GO:0006950//response to stress;GO:0007186//G-protein coupled receptor signaling pathway;GO:0042310//vasoconstriction;cellular_component:GO:0016021//integral component of membrane;molecular_function:GO:0004930//G-protein coupled receptor activity;GO:0004947//bradykinin receptor activity;	0.310753	0.0363146	0.0612288	0.210122	0.207462	0.190985	1.24893	0.421879	0.265395	0.299156	0.405019	0.281165	0.0368707	0	0	0.402867	0.375843	0.161586	22.0615	3.55119	1.80482	13.5274	10.0351	0.588157	1.0692	3.82387	23.181	0.524585	1.65147	6.22493
Ssc_10023119	P25023/1e-86/ BKRB2_RAT B2 bradykinin receptor OS=Rattus norvegicus GN=Bdkrb2 PE=1 SV=4	lcf:108875091/8e-169/B2 bradykinin receptor-like; K03916 bradykinin receptor B2	biological_process:GO:0006950//response to stress;GO:0007186//G-protein coupled receptor signaling pathway;cellular_component:GO:0016021//integral component of membrane;molecular_function:GO:0004930//G-protein coupled receptor activity;GO:0004947//bradykinin receptor activity;	0.0388441	0.0363146	0	0	0	0	0	0.126564	0	0.0427365	0	0	0	0	0	0.0366243	0.0826855	0.12119	0.194973	0.0366268	0.110557	0.151531	0.150509	0.0320739	0	0.0409658	0.181608	0	0	0.0598551
Ssc_10023120	P25023/4e-88/ BKRB2_RAT B2 bradykinin receptor OS=Rattus norvegicus GN=Bdkrb2 PE=1 SV=4	lcf:108875091/3e-164/B2 bradykinin receptor-like; K03916 bradykinin receptor B2	biological_process:GO:0006939//smooth muscle contraction;GO:0006950//response to stress;GO:0007186//G-protein coupled receptor signaling pathway;GO:0042310//vasoconstriction;cellular_component:GO:0016021//integral component of membrane;molecular_function:GO:0004930//G-protein coupled receptor activity;GO:0004947//bradykinin receptor activity;	0.12345	0.0384841	0.194609	0	0.256494	0.15808	0.213487	0.089393	0.156251	0.170515	0	0	0	0	0	0.116408	0	0	1.25433	0.178412	0.108832	0.340653	0.511404	0.165398	0.122746	0.0818445	2.21515	0.104293	0.15006	0.20032
Ssc_10023167	P79748/0.0/ 5HT1D_TAKRU 5-hydroxytryptamine receptor 1D OS=Takifugu rubripes GN=htr1d PE=3 SV=1	lcf:108874831/0.0/5-hydroxytryptamine receptor 1D; K04153 5-hydroxytryptamine receptor 1	biological_process:GO:0006939//smooth muscle contraction;GO:0007186//G-protein coupled receptor signaling pathway;GO:0007268//synaptic transmission;GO:0040012//regulation of locomotion;GO:0042310//vasoconstriction;GO:0050795//regulation of behavior;cellular_component:GO:0005887//integral component of plasma membrane;GO:0016021//integral component of membrane;molecular_function:GO:0004930//G-prote…	0	0.079754	0.044872	0.076921	0.075945	0.0437384	0	0.0618454	0.259042	0.218588	0.590156	0.706067	0.0269879	0.0295418	0.0235247	2.65685	3.41547	3.28845	0.342726	0.0489046	0.604715	0.258635	0.166643	0.0195631	0.102993	0.169832	0.291395	0.119725	0.0689837	0.54317
Ssc_10023187	P60020/1e-178/ 5HT1B_PANTR 5-hydroxytryptamine receptor 1B OS=Pan troglodytes GN=HTR1B PE=3 SV=1	ncc:104945540/0.0/htr1b; 5-hydroxytryptamine receptor 1B; K04153 5-hydroxytryptamine receptor 1	biological_process:GO:0007186//G-protein coupled receptor signaling pathway;GO:0007268//synaptic transmission;GO:0007631//feeding behavior;GO:0042310//vasoconstriction;GO:0046849//bone remodeling;GO:0050795//regulation of behavior;cellular_component:GO:0005887//integral component of plasma membrane;GO:0016021//integral component of membrane;molecular_function:GO:0004930//G-protein coupled recepto…	0.388572	0.223212	0.0470863	0.242182	0.478234	0.917932	0.185653	0.259592	0.385152	0.0655634	0.154946	0.339611	0	0.0309986	0	1.60522	2.34117	1.46732	0.179825	0.230937	0.0396591	0	0.058292	0.431183	0	0	0.0611867	0.0754183	0.0362072	0.0438608
Ssc_10023960	Q80ZF8/0.0/ AGRB3_MOUSE Adhesion G protein-coupled receptor B3 OS=Mus musculus GN=Adgrb3 PE=1 SV=2	lco:104939964/0.0/adgrb3; adhesion G protein-coupled receptor B3; K04598 brain-specific angiogenesis inhibitor 3	biological_process:GO:0007166//cell surface receptor signaling pathway;GO:0007186//G-protein coupled receptor signaling pathway;GO:0016525//negative regulation of angiogenesis;cellular_component:GO:0016020//membrane;GO:0016021//integral component of membrane;molecular_function:GO:0004888//transmembrane signaling receptor activity;GO:0004930//G-protein coupled receptor activity;	2.43765	3.70762	0.182542	0.789156	0.11105	0.0288554	1.34412	1.4821	0.118347	1.88948	2.58655	0.878685	0.035515	0.045496	0.046522	9.28026	10.1089	9.94961	0.0659071	1.1609	0.349147	0.102465	0.0671236	0.0686137	0.323334	0.416949	0.48303	1.91181	5.42192	0.118727
Ssc_10023972	P35440/0.0/ TSP2_CHICK Thrombospondin-2 OS=Gallus gallus GN=THBS2 PE=2 SV=1	lco:104940043/0.0/thbs2; thrombospondin 2; K04659 thrombospondin 2/3/4/5	biological_process:GO:0007155//cell adhesion;GO:0008152//metabolic process;GO:0016525//negative regulation of angiogenesis;cellular_component:GO:0005576//extracellular region;GO:0031012//extracellular matrix;molecular_function:GO:0005509//calcium ion binding;GO:0005515//protein binding;GO:0008201//heparin binding;GO:0016746//transferase activity, transferring acyl groups;	3.14837	1.91516	1.67367	1.54495	0.923986	0.82607	1.04068	1.42325	1.67209	1.79436	1.51345	1.14449	1.98907	2.24671	2.37514	1.70376	1.76214	1.14206	136.446	26.5529	78.3204	80.617	36.6467	5.26244	0.829366	18.1452	112.819	2.13128	10.8655	297.339
